# Supplementary material for: Colletotrichum gloeosporioides Cg2LysM contributed to virulence toward rubber tree through affecting invasive structure and inhibiting chitin-triggered plant immunity
Source: Front Microbiol. 2023 Feb 17;14:1129101. doi: 10.3389/fmicb.2023.1129101 (PMC9982014; doi:10.3389/fmicb.2023.1129101)
Supplement: SUPPLEMENTARY TABLE S1 — Primers used in the present study. [file Table_1.XLSX]

## Sheet: Sheet1
Table S1 Primers used in the present study. The restirction enzyme sites are marked with lower case.
primer	sequence	application
Cg2LysM-F	ATGCAGTTCTCCATCTTC	amplication of Cg2LysM
Cg2LysM-R	TTAGCAAACAGGGACCTTGATGA	amplication of Cg2LysM
Cg2LysM-5F	ccccccgggAGGTCCAGGGTGAGATTG	amplication of 5' flanking
Cg2LysM-5R	ccctcgagTTTGGCGAAAGTTGTTGAT	amplication of 5' flanking
Cg2LysM-3F	ggactagtATACCTTGACTACCTTGA	amplication of 3' flanking
Cg2LysM-3R	ccccccgggTATTTGGATAGGAGCAG	amplication of 3' flanking
Cg2LysM-d5F	GAGTCTCGCTGCTGTCCAA	diagnosis for knock-out mutant									AC
Cg2LysM-d5R	GTAACGCCAGGGTTTTCC	diagnosis for knock-out mutant
Cg2LysM-d3F	AATACGCAAACCGCCTCTCC	diagnosis for knock-out mutant
Cg2LysM-d3R	CGACCTCATAACCAACCCAA	diagnosis for knock-out mutant
Cg2LysM-cF	gctctagaGCTATGTTGTGTTTTCCGACA	diagnosis for complementary mutant
Cg2LysM-cR	cgagctcgCAAACAGGGACCTTGA	diagnosis for complementary mutant
qHb18S-F	CCTCGTCGTCATCCGATTC	qRT-PCR
qHb18S-R	CAGGCACCTCAGTGATGTC	qRT-PCR
HbPR1-QF	CCCTTGACTTGGGACGACAA	qRT-PCR
HbPR1-QR	GCCTTTTCATCAGCCCACAT	qRT-PCR
HbPR5-QF	GGCCTGGAACTCTCTCTGGAA	qRT-PCR
HbPR5-QR	ACCAGCCCCTGAATCATCAA	qRT-PCR
HbNPR1-QF	GCAGACGCCAAAATCACAATC	qRT-PCR
HbNPR1-QR	GGCCAACTGCTTCAATTCGA	qRT-PCR
HbPAD4-QF	CGTACAGGAATGCACCGTAA	qRT-PCR
HbPAD4-QR	TGTGTCTTGGGTGGAACTTG	qRT-PCR
HbACO-QF	CTACCCAGCACCAGCTTTGG	qRT-PCR
HbACO-QR	CTTTCCACAGCCTTCATTGC	qRT-PCR
HbEIN3-QF	GCTGCCATAGCGAAGTACCA	qRT-PCR
HbEIN3-QR	AGGGTCACAGTGCTGCATCA	qRT-PCR
HbAOS-QF	CAAACTTCCGCTTCGCAAAA	qRT-PCR
HbAOS-QR	TTGGCTCTGAACACCGTTGA	qRT-PCR
HbERF-QF	AGGCAGTAGCGGCAGTAAAG	qRT-PCR
HbERF-QR	CTAGCTGCCTCCTCAGCAGTA	qRT-PCR
β2-tubulin-QF	AGCCCTACAACGCCACTCTCT	qRT-PCR
β2-tubulin-QR	GTGGTTCAGGTCGCCGTAAG	qRT-PCR
PKS-QF	AGACTGGACCTTGCGCTACCT	qRT-PCR
PKS-QR	CACCGCGAGGATATTGTCCTT	qRT-PCR
SCD-QF	CACGCGCACAGCTACAACAT	qRT-PCR
SCD-QR	AACACGGCCTCGAAGTCGTA	qRT-PCR
